# Supplementary material for: White Blood Cell Proportions Are Associated With Response to Psychosocial Therapy in Young People at Ultra-High Risk for Psychosis
Source: Biol Psychiatry Glob Open Sci. 2025 Jun 3;5(5):100546. doi: 10.1016/j.bpsgos.2025.100546 (PMC12281354; doi:10.1016/j.bpsgos.2025.100546)
Supplement: Tables S3–S17 [file mmc2.xlsx]

## Sheet: Index
Sheet	Contents
ST3	Comparison of Demographic characteristics between the participants used in the Remission Status (RS) analyses, the whole STEP bio-cohort and the whole STEP trial cohort
ST4	Comparison of clinical measures between the participants used in the Remission Status (RS) analyses, the whole STEP bio-cohort and the whole STEP trial cohort
ST5	Demographic and clinical characteristics of Remitters and Non-remitters at baseline
ST6	Association results of cell-proportions at baseline with Remission status: Main cell-types
ST7	Association results of cell-proportions at baseline with Remission status: Lymphocyte sub-types
ST8	Association results of cell-proportions at baseline with Remission status: Neutrophil
ST9	Association results of cell-proportions at baseline with Remission status: NLR
ST10	Association results of cell-type-free models at baseline with Remission status
ST11	A. Demographics of Stage 1 Remitters vs Non-remitters at baseline
ST11	B. Demographics of Stage 2 Remitters vs Non-remitters at baseline
ST12	Pairwise logistic regression association results for Stage of Remission on baseline cell-proportions: Main cell-types
ST13	Pairwise logistic regression association results for Stage of Remission on baseline cell-proportions: Lymphocyte sub-types
ST14	Pairwise logistic regression association results for Stage of Remission on baseline cell-proportions: Neutrophil
ST15	Pairwise logistic regression association results for Stage of Remission on baseline cell-proportions: NLR
ST16	Differentially methylated probes associated with the interaction between stage of remission (stage 1) and timepoint (baseline – 6 months)
ST17	Number of differentially expressed genes with FDR < 0.05 for each variable in Baseline samples, for models excluding or including the methylation-derived cell proportions
Note: Supplementary Tables 1-2 can be found in the supplementary text file.

## Sheet: ST3
ST3. Comparison of Demographic characteristics between the participants used in the Remission Status (RS) analyses, the whole STEP bio-cohort and the whole STEP trial cohort
	Mean or Count			Bio-cohort vs Whole Trial Cohort*		RS vs Whole Trial Cohort**
Attribute	Whole Trial Cohort	Bio-cohort	RS Analysis samples	Statistic^	P-value	Statistic^	P-value
Total N	342	209	91
Age, mean (SD; range)	17.7 (3.1; 12.4-25)	17.6 (3; 12.6-25)	17.4 (3; 12.6-25)	0.75	0.45	1.3	0.2
Sex, No. (%)				0.81	0.37	1.3	0.25
Female	198 (57.9)	125 (59.8)	48 (52.7)
Male	144 (42.1)	84 (40.2)	43 (47.3)
Region of Birth, No. (%)				1.1	0.89	3.2	0.53
Australia	305 (89.2)	184 (88)	82 (90.1)
Asia	15 (4.4)	10 (4.8)	5 (5.5)
Europe	8 (2.3)	5 (2.4)	1 (1.1)
New Zealand	5 (1.5)	4 (1.9)	0 (0)
Other	9 (2.6)	6 (2.9)	3 (3.3)
Current Education, No. (%)				2.1	0.15	8.1	0.0044
Yes	245 (71.6)	155 (74.2)	76 (83.5)
No	95 (27.8)	52 (24.9)	15 (16.5)
Missing	2 (0.6)	2 (1)	0 (0)
Highest Education, No. (%)				3.5	0.74	7.5	0.28
Primary	1 (0.3)	1 (0.5)	0 (0)
Secondary (7-10)	160 (46.8)	97 (46.4)	47 (51.6)
Secondary (11-12)	101 (29.5)	59 (28.2)	22 (24.2)
TAFE	32 (9.4)	18 (8.6)	5 (5.5)
University Undergraduate	33 (9.6)	23 (11)	11 (12.1)
University Postgraduate	4 (1.2)	2 (1)	2 (2.2)
Other	9 (2.6)	7 (3.3)	4 (4.4)
Missing	2 (0.6)	2 (1)	0 (0)
* Participants in the STEP bio-cohort vs all other participants in the STEP trial
** Participants used in Remission Status analysis vs all other participants in the STEP trial
^ Pearson Chi-squared or Wilcoxon-Mann-Whitney Z

## Sheet: ST4
ST4. Comparison of clinical measures between the participants used in the Remission Status (RS) analyses, the whole STEP bio-cohort and the whole STEP trial cohort
	Whole Trial Cohort		Bio-cohort		RS Analysis samples		Bio-cohort vs Whole Trial Cohort*		RS vs Whole Trial Cohort**
Variable	N missing	Mean (SD)	N missing	Mean (SD)	N missing	Mean (SD)	Statistic^	P-value	Statistic^	P-value
Number of Participants		342		209		91
% with a pre-existing psychiatric diagnosis	15	86.2	9	83.5	0	80.2	0.1	0.099	0.11	0.072
MADRS total score	5	23.5 (9.9)	3	23.2 (9.8)	0	21.6 (10.4)	0.02	0.77	0.09	0.082
CAARMS total score	6	20.9 (8)	2	21.1 (8.1)	1	19.6 (8.3)	-0.03	0.6	0.09	0.094
BPRS total score	2	44.6 (8.7)	2	44.6 (8.6)	0	43.6 (8.9)	0.01	0.86	0.07	0.19
SANS total score	1	18.4 (11.2)	1	18.5 (11)	0	18.1 (11.9)	-0.01	0.79	0.03	0.55
SOFAS score	0	56.7 (11.6)	0	57.3 (11.3)	0	57.1 (11.2)	-0.05	0.31	-0.02	0.78
DACOBS total score	28	169.7 (31.3)	13	168.5 (28.5)	5	163.6 (26.2)	0.05	0.39	0.13	0.016
Global Functioning Social	1	6.6 (1.3)	0	6.6 (1.1)	0	6.6 (1.2)	0.01	0.88	0.04	0.45
Global Functioning Role	1	6.3 (1.6)	0	6.4 (1.5)	0	6.5 (1.5)	-0.08	0.13	-0.05	0.34
Childhood Trauma Questionnaire total score	13	61.2 (13.5)	5	60.8 (14.3)	0	59.6 (13.6)	0.08	0.13	0.08	0.12
* Participants in the STEP bio-cohort vs all other participants in the STEP trial
** Participants used in Remission Status analysis vs all other participants in the STEP trial
^ Pearson Chi-squared or Wilcoxon-Mann-Whitney Z

## Sheet: ST5
ST5. Demographic and clinical characteristics of Remitters and Non-remitters at baseline
Variable	Remitters*	Non-remitters	P_value	N Missing	Effect size**
Number of Participants	31	60
Age	17.4 (3.6)	16.8 (2.8)	0.71	0	0.04
% Female	41.9	58.3	0.18	0	0.11
European ancestry (%)	83.9	75.0	0.43	0	0.07
Pre-existing psychiatric diagnosis (%)	51.6	95.0	2.3e-06	0	0.37
Recent SSRI use (%)	6.5	15.0	0.32	0	0.09
MADRS total score	14.8 (9.1)	25.1 (9.3)	1.1e-05	0	-0.46
CAARMS total score	15.0 (8.1)	21.9 (7.5)	2.3e-04	1	-0.39
BPRS total score	38.0 (6.6)	46.5 (8.5)	4.8e-06	0	-0.48
SANS total score	12.5 (9.3)	21.0 (12.1)	6.6e-04	0	-0.36
SOFAS score	60.3 (10.3)	55.5 (11.4)	0.1	0	0.17
DACOBS total score	160.3 (25.7)	165.5 (26.5)	0.4	5	-0.09
Global Functioning: Social	7.0 (1.0)	6.3 (1.2)	0.0052	0	0.29
Global Functioning: Role	6.8 (1.6)	6.3 (1.4)	0.062	0	0.2
Childhood Trauma Questionnaire total score	54.6 (11.2)	62.2 (14.1)	0.0081	0	-0.28
Psychiatric Diagnoses
Diagnosis	Remitters	Non-remitters	P_value	Effect size	N Missing
Anxiety, dissociative, stress-related, somatoform and other nonpsychotic mental disorders	35.5	78.3	8.51e-05	0.3	0
Mood [affective] disorders	25.8	75.0	8.05e-06	0.33	0
Mental and behavioral disorders due to psychoactive substance use	9.7	11.7	1	0.02	0
Other	25.8	16.7	0.41	0.08	0
No diagnosis	48.4	5.0	2.29e-06	0.37	0
Total	31	60
* percentage or mean (sd)
** Wilcox-Mann-Whitney r value or chi-squared phi-value

## Sheet: ST6
ST6.A. Association of cell-proportions at baseline with Remission status: Main cell-types model with Demographic covariates
Regression results are formatted as log-odds
Variable	Estimate	Std. Error	z value	Pr(>|z|)	ConfInt_2.5	ConfInt_97.5
(Intercept)	-1.28	0.38	-3.32	0.000887	-2.09	-0.57
SexM	0.92	0.52	1.78	0.0756	-0.07	1.98
Age	0.25	0.25	1.02	0.306	-0.23	0.76
Genetic_PC1	-0.03	0.46	-0.07	0.948	-1.87	0.59
Genetic_PC2	0.8	0.41	1.95	0.0514	0.14	1.86
Lymph	-0.77	0.31	-2.53	0.0114	-1.42	-0.21
Mono	-0.4	0.27	-1.44	0.15	-0.98	0.12
Eos	-0.08	0.25	-0.29	0.768	-0.82	0.39
	AIC	AICc	BIC	R2_Tjur
	116.86	118.62	136.95	0.16
ST6.B. Association of cell-proportions at baseline with Remission status: Main cell-types model with Demographic and Clinical covariates
Variable	Estimate	Std. Error	z value	Pr(>|z|)	ConfInt_2.5	ConfInt_97.5
(Intercept)	-0.33	0.94	-0.35	0.728	-2.2	1.6
SexM	0.68	0.72	0.95	0.342	-0.72	2.15
Age	1.13	0.41	2.76	0.00577	0.4	2.02
Genetic_PC1	0.09	0.73	0.12	0.906	-2.95	0.97
Genetic_PC2	1.24	0.62	2.01	0.0446	0.28	3
Has_Diagnosis	-1.93	0.87	-2.23	0.0261	-3.77	-0.3
MADRS	-1.37	0.47	-2.9	0.00369	-2.43	-0.54
CTQ	-1.15	0.48	-2.41	0.0159	-2.21	-0.31
Lymph	-1.46	0.56	-2.61	0.00916	-2.68	-0.47
Mono	-0.5	0.4	-1.25	0.213	-1.37	0.25
Eos	0.24	0.27	0.88	0.379	-0.5	0.77
	AIC	AICc	BIC	R2_Tjur
	82.01	85.35	109.63	0.52

## Sheet: ST7
ST7.A. Association of cell-proportions at baseline with Remission status: Lymphocyte sub-types model with Demographic covariates
Regression results are formatted as log-odds
Variable	Estimate	Std. Error	z value	Pr(>|z|)	ConfInt_2.5	ConfInt_97.5
(Intercept)	-1.32	0.41	-3.25	0.00117	-2.17	-0.56
SexM	0.97	0.58	1.69	0.0904	-0.13	2.14
Age	0.27	0.27	0.99	0.323	-0.26	0.82
Genetic_PC1	-0.01	0.43	-0.02	0.982	-1.75	0.59
Genetic_PC2	0.81	0.42	1.94	0.0519	0.12	1.86
CD4T	-0.48	0.38	-1.27	0.205	-1.28	0.24
CD8T	-0.02	0.29	-0.08	0.933	-0.6	0.58
NK	-0.62	0.35	-1.78	0.0743	-1.35	0.02
Bcell	0.09	0.32	0.27	0.787	-0.55	0.72
Mono	-0.42	0.28	-1.49	0.137	-1.02	0.11
Eos	-0.15	0.29	-0.5	0.614	-1.03	0.34
	AIC	AICc	BIC	R2_Tjur
	120.54	123.88	148.16	0.18
ST7.B. Association of cell-proportions at baseline with Remission status: Lymphocyte sub-types model with Demographic and Clinical covariates
Variable	Estimate	Std. Error	z value	Pr(>|z|)	ConfInt_2.5	ConfInt_97.5
(Intercept)	-0.31	1.1	-0.28	0.781	-2.49	1.98
SexM	0.64	0.97	0.66	0.507	-1.27	2.61
Age	1.61	0.56	2.9	0.00378	0.64	2.88
Genetic_PC1	0.37	0.66	0.56	0.575	-2.43	1.31
Genetic_PC2	1.76	0.8	2.21	0.0269	0.46	3.68
Has_Diagnosis	-2.48	1.04	-2.38	0.0172	-4.77	-0.59
MADRS	-1.9	0.62	-3.05	0.00229	-3.37	-0.85
CTQ	-1.45	0.58	-2.5	0.0126	-2.76	-0.46
CD4T	-1.61	0.7	-2.29	0.0223	-3.21	-0.37
CD8T	-0.03	0.36	-0.07	0.943	-0.8	0.71
NK	-1.82	0.72	-2.51	0.0121	-3.47	-0.56
Bcell	0.44	0.44	0.99	0.323	-0.43	1.35
Mono	-1.01	0.55	-1.84	0.0659	-2.28	-0.07
Eos	0.09	0.36	0.26	0.796	-1.02	0.68
	AIC	AICc	BIC	R2_Tjur
	78.18	83.7	113.33	0.61

## Sheet: ST8
ST8.A. Association of cell-proportions at baseline with Remission status: Neutrophil model with Demographic covariates
Regression results are formatted as log-odds
Variable	Estimate	Std. Error	z value	Pr(>|z|)	ConfInt_2.5	ConfInt_97.5
(Intercept)	-1.26	0.38	-3.3	0.000955	-2.07	-0.56
SexM	0.89	0.52	1.73	0.0828	-0.1	1.94
Age	0.26	0.25	1.04	0.297	-0.22	0.76
Genetic_PC1	-0.03	0.46	-0.07	0.946	-1.85	0.59
Genetic_PC2	0.81	0.41	1.96	0.0497	0.15	1.86
Neu	0.76	0.3	2.51	0.0121	0.2	1.4
Mono	-0.26	0.26	-1.01	0.312	-0.81	0.23
Eos	0.04	0.26	0.14	0.89	-0.72	0.52
	AIC	AICc	BIC	R2_Tjur
	117.03	118.79	137.12	0.16
ST8.B. Association of cell-proportions at baseline with Remission status: Neutrophil model with Demographic and Clinical covariates
Variable	Estimate	Std. Error	z value	Pr(>|z|)	ConfInt_2.5	ConfInt_97.5
(Intercept)	-0.26	0.93	-0.28	0.78	-2.11	1.66
SexM	0.6	0.71	0.84	0.4	-0.8	2.03
Age	1.12	0.41	2.76	0.00586	0.39	2
Genetic_PC1	0.06	0.71	0.09	0.929	-2.87	0.94
Genetic_PC2	1.25	0.61	2.03	0.0425	0.28	2.96
Has_Diagnosis	-1.91	0.86	-2.21	0.0269	-3.74	-0.29
MADRS	-1.36	0.47	-2.88	0.00402	-2.43	-0.53
CTQ	-1.09	0.46	-2.36	0.0181	-2.11	-0.28
Neu	1.37	0.54	2.55	0.0109	0.42	2.55
Mono	-0.23	0.36	-0.63	0.526	-1.01	0.45
Eos	0.44	0.3	1.44	0.15	-0.36	1.03
	AIC	AICc	BIC	R2_Tjur
	82.64	85.98	110.26	0.52

## Sheet: ST9
ST9.A. Association of cell-proportions at baseline with Remission status: NLR model with Demographic covariates
Regression results are formatted as log-odds
Variable	Estimate	Std. Error	z value	Pr(>|z|)	ConfInt_2.5	ConfInt_97.5
(Intercept)	-1.2	0.37	-3.22	0.00129	-1.99	-0.51
SexM	0.79	0.5	1.58	0.114	-0.17	1.81
Age	0.27	0.24	1.1	0.27	-0.21	0.76
Genetic_PC1	-0.13	0.53	-0.25	0.803	-2.19	0.52
Genetic_PC2	0.78	0.42	1.85	0.0644	0.11	1.91
NLR	0.69	0.28	2.48	0.0132	0.18	1.29
	AIC	AICc	BIC	R2_Tjur
	113.77	114.77	128.83	0.15
ST9.B. Association of cell-proportions at baseline with Remission status: NLR model with Demographic and Clinical covariates
Variable	Estimate	Std. Error	z value	Pr(>|z|)	ConfInt_2.5	ConfInt_97.5
(Intercept)	0	0.89	0	0.999	-1.73	1.86
SexM	0.49	0.68	0.72	0.469	-0.85	1.87
Age	1.04	0.38	2.76	0.00582	0.36	1.86
Genetic_PC1	-0.07	0.77	-0.09	0.925	-3.29	0.81
Genetic_PC2	1.13	0.61	1.85	0.0649	0.19	2.94
Has_Diagnosis	-2.05	0.86	-2.38	0.0172	-3.89	-0.45
MADRS	-1.26	0.43	-2.89	0.0038	-2.21	-0.48
CTQ	-0.94	0.41	-2.27	0.023	-1.84	-0.2
NLR	1.07	0.43	2.5	0.0123	0.32	2.01
	AIC	AICc	BIC	R2_Tjur
	79.23	81.45	101.83	0.51

## Sheet: ST10
ST10.A. Association results of cell-type-free models at baseline with Remission status: Demographic covariates
Regression results are formatted as log-odds
Variable	Estimate	Std. Error	z value	Pr(>|z|)	ConfInt_2.5	ConfInt_97.5
(Intercept)	-1.01	0.34	-2.94	0.00327	-1.72	-0.37
Reported_GenderM	0.51	0.47	1.09	0.275	-0.4	1.44
Age	0.27	0.23	1.15	0.25	-0.19	0.74
PC1	-0.16	0.48	-0.33	0.74	-2.03	0.45
PC2	0.7	0.4	1.74	0.0827	0.05	1.75
	AIC	AICc	BIC	R2_Tjur
	119.13	119.84	131.69	0.07
ST10.A. Association results of cell-type-free models at baseline with Remission status: Demographic and Clinical covariates
Variable	Estimate	Std. Error	z value	Pr(>|z|)	ConfInt_2.5	ConfInt_97.5
(Intercept)	0.77	0.81	0.94	0.345	-0.78	2.5
Reported_GenderM	0.12	0.62	0.2	0.844	-1.13	1.36
Age	0.9	0.33	2.72	0.00645	0.29	1.6
PC1	-0.04	0.6	-0.06	0.949	-2.59	0.7
PC2	0.97	0.56	1.73	0.0833	0.1	2.5
Has_Diagnosis1	-2.44	0.82	-2.99	0.00282	-4.2	-0.93
MADRSt_baseline	-0.97	0.37	-2.64	0.00839	-1.75	-0.29
ctqt	-0.68	0.35	-1.94	0.0523	-1.44	-0.04
	AIC	AICc	BIC	R2_Tjur
	85.73	87.49	105.82	0.46

## Sheet: ST11
ST11.A. Demographics of Stage 1 Remitters vs Non-remitters at baseline
Variable	Stage1 remitters*	Non-remitters	P_value	Effect size	N Missing**
Number of Participants	17	60
Age	17.8 (4.0)	16.8 (2.8)	0.44	0.09	0
% Female	35.3	58.3	0.11	0.14	0
European ancestry (%)	82.4	75	0.75	0.05	0
Pre-existing psychiatric diagnosis (%)	58.8	95	6.47e-04	0.32	0
Recent SSRI use (%)	5.9	15	0.44	0.08	0
MADRS total score	11.9 (10.0)	25.1 (9.3)	5.01e-05	-0.46	0
CAARMS total score	11.6 (7.4)	21.9 (7.5)	2.20e-05	-0.48	1
BPRS total score	36.0 (6.6)	46.5 (8.5)	2.53e-05	-0.48	0
SANS total score	12.6 (7.4)	21.0 (12.1)	0.0084	-0.3	0
SOFAS score	59.4 (9.8)	55.5 (11.4)	0.31	0.12	0
DACOBS total score	162.6 (30.5)	165.5 (26.5)	0.82	-0.03	5
Global Functioning: Social	7.0 (1.1)	6.3 (1.2)	0.028	0.25	0
Global Functioning: Role	6.8 (1.2)	6.3 (1.4)	0.22	0.14	0
Childhood Trauma Questionnaire total score	52.8 (8.5)	62.2 (14.1)	0.015	-0.28	0
ST11.B. Demographics of Stage 2 Remitters vs Non-remitters at baseline
Variable	Stage2 remitters*	Non-remitters	P_value	Effect size	N Missing**
Number of Participants	14	60
Age	16.9 (3.1)	16.8 (2.8)	0.8	-0.03	0
% Female	50	58.3	0.77	0.05	0
European ancestry (%)	85.7	75	0.5	0.07	0
Pre-existing psychiatric diagnosis (%)	42.9	95	2.54e-05	0.41	0
Recent SSRI use (%)	7.1	15	0.68	0.06	0
MADRS total score	18.3 (6.6)	25.1 (9.3)	0.0069	-0.31	0
CAARMS total score	19.1 (7.0)	21.9 (7.5)	0.19	-0.15	1
BPRS total score	40.4 (6.0)	46.5 (8.5)	0.005	-0.33	0
SANS total score	12.5 (11.5)	21.0 (12.1)	0.008	-0.31	0
SOFAS score	61.4 (11.2)	55.5 (11.4)	0.12	0.18	0
DACOBS total score	157.4 (19.2)	165.5 (26.5)	0.25	-0.13	5
Global Functioning: Social	7.0 (1.0)	6.3 (1.2)	0.031	0.25	0
Global Functioning: Role	6.8 (1.9)	6.3 (1.4)	0.093	0.2	0
Childhood Trauma Questionnaire total score	56.8 (13.9)	62.2 (14.1)	0.1	-0.19	0
* percentage or mean (sd)
** Wilcox-Mann-Whitney r value or chi-squared phi-value

[truncated: 6 more sheets: ST12, ST13, ST14, ST15, ST16, ST17]
