# Supplementary material for: White Blood Cell Proportions Are Associated With Response to Psychosocial Therapy in Young People at Ultra-High Risk for Psychosis
Source: Biol Psychiatry Glob Open Sci. 2025 Jun 3;5(5):100546. doi: 10.1016/j.bpsgos.2025.100546 (PMC12281354; doi:10.1016/j.bpsgos.2025.100546)
Supplement: Key Resources Table [file mmc3.xlsx]

## Sheet: Key Resources Table
KEY RESOURCES TABLE
Resource Type	Specific Reagent or Resource	Source or Reference	Identifiers	Additional Information
Software; Algorithm	R version 4.4.2	https://www.r-project.org	RRID:SCR_001905
Software; Algorithm	Limma v3.62.2	https://doi.org/10.1186/gb-2014-15-2-r29; https://bioconductor.org/packages/release/bioc/html/limma.html	RRID:SCR_010943	R package for differential expression
Software; Algorithm	meffil v1.1.1	https://github.com/perishky/meffil; https://doi.org/10.1093/bioinformatics/bty476
Software; Algorithm	PLINK v1.9	https://www.cog-genomics.org/plink/	RRID:SCR_001757
Software; Algorithm	GCTA	https://yanglab.westlake.edu.cn/software/gcta; https://doi.org/10.1016/j.ajhg.2010.11.011
